# Supplementary material for: Whole-genome sequencing analysis of Salmonella enterica serotype Enteritidis isolated from poultry sources in Mongolia
Source: Front Vet Sci. 2025 May 20;12:1595674. doi: 10.3389/fvets.2025.1595674 (PMC12129975; doi:10.3389/fvets.2025.1595674)
Supplement: Supplementary file 1 [file Table_1.xlsx]

## Sheet: A) Sampling data
Supplementary Table S1. Sampling metadata for all Salmonella spp. isolates collected from Mongolian poultry sources between April and June 2024, including sample ID, source (domestic or imported), collection date, and location.
Sampling date	Source	Country	Vitek-MS	Serovar
2024.04.15	Whole chicken	Mongolia	Salmonella spp.	Enteritidis
	Whole chicken	Mongolia	Salmonella spp.	Enteritidis
	Whole chicken	China	ND
	Whole chicken	China	ND
	Whole chicken	China	ND
	Whole chicken	China	ND
	Whole chicken	Russia	ND
	Whole chicken	Russia	ND
	Whole chicken	Russia	ND
2024.05.02	Whole chicken	Mongolia	Salmonella spp.	Enteritidis
	Whole chicken	Mongolia	Salmonella spp.	Enteritidis
	Whole chicken	Mongolia	ND
	Whole chicken	Mongolia	Salmonella spp.	Enteritidis
	Whole chicken	Mongolia	Salmonella spp.	Enteritidis
	Whole chicken	Mongolia	Salmonella spp.	Enteritidis
	Whole chicken	Mongolia	ND
	Whole chicken	Mongolia	Salmonella spp.	Enteritidis
	Whole chicken	Mongolia	Salmonella spp.	Enteritidis
	Whole chicken	Mongolia	Salmonella spp.	Enteritidis
2024.05.03	Whole chicken	Mongolia	Salmonella spp.	Enteritidis
	Whole chicken	Mongolia	Salmonella spp.	Enteritidis
	Whole chicken	Mongolia	Salmonella spp.	Enteritidis
	Whole chicken	Mongolia	Salmonella spp.	Enteritidis
	Whole chicken	Mongolia	Salmonella spp.	Enteritidis
	Whole chicken	Mongolia	Salmonella spp.	Enteritidis
	Whole chicken	Mongolia	ND
	Whole chicken	Mongolia	Salmonella spp.	Enteritidis
	Whole chicken	Mongolia	Salmonella spp.	Enteritidis
	Whole chicken	Mongolia	Salmonella spp.	Enteritidis
	Whole chicken	Russia	ND
	chicken leg	China	ND
	chicken leg	China	ND
	chicken leg	China	ND
	chicken leg	China	ND
	chicken leg	China	ND
	chicken leg	China	ND
	chicken leg	China	ND
	chicken leg	China	ND
2024.05.07	Whole chicken	Mongolia	ND
	Whole chicken	Mongolia	ND
	Whole chicken	Mongolia	ND
	Whole chicken	Mongolia	ND
	chicken leg	China	ND
	Whole chicken	Mongolia	Salmonella spp.	Enteritidis
	Whole chicken	Mongolia	Salmonella spp.	Enteritidis
	Whole chicken	Mongolia	Salmonella spp.	Enteritidis
	Whole chicken	Mongolia	Salmonella spp.	Enteritidis
2024.05.10	chicken leg	China	ND
	chicken leg	China	ND
	chicken leg	China	ND
2024.05.14	whole chicken	Mongolia	Salmonella spp.	Enteritidis
	whole chicken	Mongolia	ND
	whole chicken	Mongolia	ND
	whole chicken	Mongolia	ND
	whole chicken	Mongolia	ND
	whole chicken	Mongolia	ND
	whole chicken	Mongolia	Salmonella spp.	Typhimurium
	whole chicken	Mongolia	ND
	whole chicken	Mongolia	ND
	whole chicken	Mongolia	ND
	whole chicken	Mongolia	ND
	whole chicken	Mongolia	Salmonella spp.	Enteritidis
	whole chicken	Mongolia	Salmonella spp.	Enteritidis
	whole chicken	Mongolia	Salmonella spp.	Enteritidis
	whole chicken	Mongolia	Salmonella spp.	Enteritidis
	whole chicken	Mongolia	Salmonella spp.	Enteritidis
	whole chicken	Mongolia	Salmonella spp.	Enteritidis
	whole chicken	Mongolia	Salmonella spp.	Enteritidis
	whole chicken	Mongolia	ND
	whole chicken	Mongolia	ND
2024.05.26	whole chicken	Mongolia	ND
	whole chicken	Mongolia	ND
	whole chicken	Mongolia	Salmonella spp.	Enteritidis
	whole chicken	Mongolia	ND
	whole chicken	Mongolia	Salmonella spp.	Enteritidis
	whole chicken	Mongolia	ND
	whole chicken	Mongolia	ND
	whole chicken	Mongolia	ND
	whole chicken	Mongolia	Salmonella spp.	Enteritidis
	whole chicken	Mongolia	Salmonella spp.	Enteritidis
	whole chicken	Mongolia	ND
	whole chicken	Mongolia	Salmonella spp.	Enteritidis
	chicken breast	China	ND
	chicken breast	China	Salmonella spp.	Enteritidis
	chicken breast	China	ND
	chicken breast	China	ND
	chicken breast	China	ND
	chicken breast	China	ND
	chicken breast	China	Salmonella spp.	Enteritidis
	chicken breast	China	ND
2024.05.31	chicken leg	China	ND
	chicken leg	China	ND
2024.06.03	chicken leg	China	Salmonella spp.	Enteritidis
	chicken leg	China	ND
	chicken leg	China	ND
	chicken leg	China	Salmonella spp.	Agona
	chicken leg	China	Salmonella spp.	Agona
	chicken leg	China	Salmonella spp.	Indiana
	chicken leg	China	Salmonella spp.	Indiana
	chicken leg	China	Salmonella spp.	Typhimurium
	whole chicken	Mongolia	Salmonella spp.	Typhimurium
	whole chicken	Mongolia	ND
	whole chicken	Mongolia	Salmonella spp.	Enteritidis
	whole chicken	Mongolia	Salmonella spp.	Typhimurium
	whole chicken	Mongolia	Salmonella spp.	Typhimurium
	whole chicken	Mongolia	Salmonella spp.	Typhimurium
	whole chicken	Mongolia	Salmonella spp.	Enteritidis
	whole chicken	Mongolia	Salmonella spp.	Enteritidis
2024.06.11	whole chicken	Mongolia	Salmonella spp.	Enteritidis
	whole chicken	Mongolia	Salmonella spp.	Enteritidis
	whole chicken	Mongolia	ND
	whole chicken	Mongolia	ND
	whole chicken	Mongolia	Salmonella spp.	Typhimurium
	whole chicken	Mongolia	Salmonella spp.	Enteritidis
