# Supplementary material for: Whole-genome sequencing analysis of Salmonella enterica serotype Enteritidis isolated from poultry sources in Mongolia
Source: Front Vet Sci. 2025 May 20;12:1595674. doi: 10.3389/fvets.2025.1595674 (PMC12129975; doi:10.3389/fvets.2025.1595674)
Supplement: Supplementary file 2 [file Table_2.xlsx]

## Sheet: B) MIC Results
Supplementary Table S2: Detailed antimicrobial resistance profiles of 45 S. Enteritidis isolates tested against 16 antimicrobial agents using the Sensititre™ ARIS HiQ AST system.
Antimicrobial Agents	Abbr.	KUSA01			KUSA02			KUSA03			KUSA04			KUSA06			KUSA08			KUSA09
Amikacin	AK	≤	4	S	≤	4	S	≤	4	S	≤	4	S	≤	4	S	≤	4	S	≤	4	S
Ampicillin	AMP	>	64	R	>	64	R	>	64	R	>	64	R	>	64	R	>	64	R	>	64	R
Azithromycin	AZM	=	4	S	≤	2	S	≤	2	S	≤	2	S	=	4	S	=	4	S	=	4	S
Cefotaxime	FOT	≤	1	S	≤	1	S	>	32	R	≤	1	S	≤	1	S	≤	1	S	≤	1	S
Cefoxitin	FOX	≤	4	S	≤	4	S	≤	4	S	≤	4	S	≤	4	S	=	16	S	≤	4	S
Ceftazidime	TAZ	≤	1	S	≤	1	S	=	2	S	≤	1	S	≤	1	S	≤	1	S	≤	1	S
Ceftriaxone	AXO	≤	1	S	≤	1	S	>	32	R	≤	1	S	≤	1	S	≤	1	S	≤	1	S
Chloramphenicol	CHL	=	8	S	=	4	S	=	4	S	=	4	S	=	4	S	=	8	S	=	4	S
Ciprofloxacin	CIP	=	0.12	S	=	0.12	S	=	1	S	=	0.25	S	=	0.12	S	=	0.5	S	=	0.12	S
Colistin	COL	≤	2	I	≤	2	I	≤	2	I	≤	2	I	≤	2	I	≤	2	I	=	4	R
Gentamicin	GEN	≤	1	S	≤	1	S	≤	1	S	≤	1	S	≤	1	S	≤	1	S	≤	1	S
Imipenem	IPM	≤	1	S	≤	1	S	≤	1	S	≤	1	S	≤	1	S	≤	1	S	≤	1	S
Nalidixic Acid	NAL	=	128	R	=	64	R	>	128	R	>	128	R	>	128	R	>	128	R	>	128	R
Streptomycin	STR	>	128	R	>	128	R	>	128	R	>	128	R	>	128	R	>	128	R	>	128	R
Tetracycline	TET	≤	2	S	≤	2	S	=	128	R	≤	2	S	≤	2	S	≤	2	S	≤	2	S
Trimethoprim/Sulfamethoxazole	SXT	≤	1	S	≤	1	S	>	16	R	≤	1	S	≤	1	S	≤	1	S	≤	1	S
Antimicrobial Agents	Abbr.	KUSA10			KUSA11			KUSA12			KUSA13			KUSA14			KUSA15			KUSA16
Amikacin	AK	≤	4	S	≤	4	S	≤	4	S	≤	4	S	≤	4	S	≤	4	S	≤	4	S
Ampicillin	AMP	>	64	R	>	64	R	>	64	R	>	64	R	>	64	R	>	64	R	≤	2	S
Azithromycin	AZM	≤	2	S	=	4	S	=	4	S	=	4	S	=	4	S	=	4	S	=	4	S
Cefotaxime	FOT	>	32	R	≤	1	S	≤	1	S	≤	1	S	≤	1	S	≤	1	S	≤	1	S
Cefoxitin	FOX	≤	4	S	=	8	S	≤	4	S	≤	4	S	≤	4	S	=	8	S	≤	4	S
Ceftazidime	TAZ	=	2	S	≤	1	S	≤	1	S	≤	1	S	≤	1	S	≤	1	S	≤	1	S
Ceftriaxone	AXO	>	32	R	≤	1	S	≤	1	S	≤	1	S	≤	1	S	≤	1	S	≤	1	S
Chloramphenicol	CHL	=	4	S	=	8	S	=	8	S	=	4	S	=	4	S	=	8	S	=	4	S
Ciprofloxacin	CIP	=	1	S	=	0.25	S	=	0.25	S	=	0.25	S	=	0.12	S	=	0.25	S	=	0.12	S
Colistin	COL	≤	2	I	≤	2	I	≤	2	I	≤	2	I	≤	2	I	≤	2	I	=	4	R
Gentamicin	GEN	≤	1	S	≤	1	S	≤	1	S	≤	1	S	≤	1	S	≤	1	S	≤	1	S
Imipenem	IPM	≤	1	S	≤	1	S	≤	1	S	≤	1	S	≤	1	S	≤	1	S	≤	1	S
Nalidixic Acid	NAL	>	128	R	>	128	R	>	128	R	>	128	R	=	128	R	>	128	R	=	128	R
Streptomycin	STR	>	128	R	>	128	R	>	128	R	>	128	R	>	128	R	>	128	R	=	4	S
Tetracycline	TET	=	64	R	≤	2	S	≤	2	S	≤	2	S	≤	2	S	≤	2	S	≤	2	S
Trimethoprim/Sulfamethoxazole	SXT	>	16	R	≤	1	S	≤	1	S	≤	1	S	≤	1	S	≤	1	S	≤	1	S
Antimicrobial Agents	Abbr.	KUSA20			KUSA21			KUSA22			KUSA23			KUSA24			KUSA25			KUSA26
Amikacin	AK	≤	4	S	≤	4	S	≤	4	S	≤	4	S	≤	4	S	≤	4	S	≤	4	S
Ampicillin	AMP	>	64	R	>	64	R	>	64	R	>	64	R	>	64	R	>	64	R	>	64	R
Azithromycin	AZM	=	4	S	=	4	S	≤	2	S	=	8	S	=	4	S	=	4	S	=	4	S
Cefotaxime	FOT	≤	1	S	≤	1	S	≤	1	S	≤	1	S	≤	1	S	≤	1	S	≤	1	S
Cefoxitin	FOX	≤	4	S	≤	4	S	=	16	S	≤	4	S	≤	4	S	≤	4	S	≤	4	S
Ceftazidime	TAZ	≤	1	S	≤	1	S	≤	1	S	≤	1	S	≤	1	S	≤	1	S	≤	1	S
Ceftriaxone	AXO	≤	1	S	≤	1	S	≤	1	S	≤	1	S	≤	1	S	≤	1	S	≤	1	S
Chloramphenicol	CHL	=	8	S	=	8	S	=	4	S	=	4	S	=	4	S	=	4	S	=	4	S
Ciprofloxacin	CIP	=	0.25	S	=	0.25	S	=	0.12	S	=	0.25	S	=	0.25	S	=	0.25	S	=	0.12	S
Colistin	COL	≤	2	I	≤	2	I	≤	2	I	≤	2	I	≤	2	I	≤	2	I	≤	2	I
Gentamicin	GEN	≤	1	S	≤	1	S	≤	1	S	≤	1	S	≤	1	S	≤	1	S	≤	1	S
Imipenem	IPM	≤	1	S	≤	1	S	≤	1	S	≤	1	S	≤	1	S	≤	1	S	≤	1	S
Nalidixic Acid	NAL	>	128	R	>	128	R	=	64	R	=	128	R	>	128	R	>	128	R	>	128	R
Streptomycin	STR	>	128	R	>	128	R	>	128	R	>	128	R	>	128	R	>	128	R	>	128	R
Tetracycline	TET	≤	2	S	≤	2	S	≤	2	S	≤	2	S	≤	2	S	≤	2	S	≤	2	S
Trimethoprim/Sulfamethoxazole	SXT	≤	1	S	≤	1	S	≤	1	S	≤	1	S	≤	1	S	≤	1	S	≤	1	S
Antimicrobial Agents	Abbr.	KUSA28			KUSA29			KUSA30			KUSA32			KUSA33			KUSA35			KUSA37
Amikacin	AK	≤	4	S	≤	4	S	≤	4	S	≤	4	S	≤	4	S	≤	4	S	≤	4	S
Ampicillin	AMP	>	64	R	>	64	R	>	64	R	>	64	R	>	64	R	>	64	R	>	64	R
Azithromycin	AZM	≤	2	S	=	4	S	=	4	S	≤	2	S	=	4	S	≤	2	S	≤	2	S
Cefotaxime	FOT	≤	1	S	≤	1	S	≤	1	S	≤	1	S	≤	1	S	=	32	R	≤	1	S
Cefoxitin	FOX	≤	4	S	≤	4	S	≤	4	S	≤	4	S	≤	4	S	≤	4	S	≤	4	S
Ceftazidime	TAZ	≤	1	S	≤	1	S	≤	1	S	≤	1	S	≤	1	S	=	2	S	≤	1	S
Ceftriaxone	AXO	≤	1	S	≤	1	S	≤	1	S	≤	1	S	≤	1	S	>	32	R	≤	1	S
Chloramphenicol	CHL	=	4	S	=	8	S	=	8	S	=	4	S	=	4	S	=	4	S	=	4	S
Ciprofloxacin	CIP	=	0.25	S	=	0.25	S	=	0.25	S	=	0.25	S	=	0.25	S	=	1	S	=	0.12	S
Colistin	COL	≤	2	I	≤	2	I	≤	2	I	≤	2	I	≤	2	I	≤	2	I	≤	2	I
Gentamicin	GEN	≤	1	S	≤	1	S	≤	1	S	≤	1	S	≤	1	S	≤	1	S	≤	1	S
Imipenem	IPM	≤	1	S	≤	1	S	≤	1	S	≤	1	S	≤	1	S	≤	1	S	≤	1	S
Nalidixic Acid	NAL	>	128	R	>	128	R	>	128	R	>	128	R	>	128	R	>	128	R	>	128	R
Streptomycin	STR	>	128	R	>	128	R	>	128	R	>	128	R	>	128	R	>	128	R	>	128	R
Tetracycline	TET	≤	2	S	≤	2	S	≤	2	S	≤	2	S	≤	2	S	=	64	R	≤	2	S
Trimethoprim/Sulfamethoxazole	SXT	≤	1	S	≤	1	S	≤	1	S	≤	1	S	≤	1	S	>	16	R	≤	1	S
Antimicrobial Agents	Abbr.	KUSA38			KUSA39			KUSA40			KUSA41			KUSA42			KUSA43			KUSA45
Amikacin	AK	≤	4	S	≤	4	S	≤	4	S	≤	4	S	≤	4	S	≤	4	S	≤	4	S
Ampicillin	AMP	>	64	R	>	64	R	>	64	R	>	64	R	>	64	R	>	64	R	>	64	R
Azithromycin	AZM	≤	2	S	=	4	S	=	4	S	=	4	S	=	4	S	≤	2	S	=	4	S
Cefotaxime	FOT	≤	1	S	≤	1	S	≤	1	S	≤	1	S	≤	1	S	>	32	R	≤	1	S
Cefoxitin	FOX	≤	4	S	≤	4	S	≤	4	S	≤	4	S	=	8	S	≤	4	S	=	8	S
Ceftazidime	TAZ	≤	1	S	≤	1	S	≤	1	S	≤	1	S	≤	1	S	=	2	S	≤	1	S
Ceftriaxone	AXO	≤	1	S	≤	1	S	≤	1	S	≤	1	S	≤	1	S	>	32	R	≤	1	S
Chloramphenicol	CHL	=	8	S	=	8	S	=	4	S	=	4	S	=	8	S	=	4	S	=	8	S
Ciprofloxacin	CIP	=	0.12	S	=	0.25	S	=	0.25	S	=	0.25	S	=	0.25	S	=	1	S	=	0.25	S
Colistin	COL	≤	2	I	≤	2	I	≤	2	I	≤	2	I	≤	2	I	≤	2	I	≤	2	I
Gentamicin	GEN	≤	1	S	≤	1	S	≤	1	S	≤	1	S	≤	1	S	≤	1	S	≤	1	S
Imipenem	IPM	≤	1	S	≤	1	S	≤	1	S	≤	1	S	≤	1	S	≤	1	S	≤	1	S
Nalidixic Acid	NAL	>	128	R	>	128	R	>	128	R	>	128	R	>	128	R	>	128	R	>	128	R
Streptomycin	STR	>	128	R	>	128	R	>	128	R	>	128	R	>	128	R	>	128	R	>	128	R
Tetracycline	TET	≤	2	S	≤	2	S	≤	2	S	≤	2	S	≤	2	S	=	64	R	≤	2	S
Trimethoprim/Sulfamethoxazole	SXT	≤	1	S	≤	1	S	≤	1	S	≤	1	S	≤	1	S	>	16	R	≤	1	S
Antimicrobial Agents	Abbr.	KUSA46			KUSA47			KUSA48			KUSA49			KUSA61			KUSA67			KUSA69
Amikacin	AK	≤	4	S	≤	4	S	≤	4	S	≤	4	S	≤	4	S	≤	4	S	≤	4	S
Ampicillin	AMP	>	64	R	>	64	R	≤	2	S	≤	2	S	>	64	R	>	64	R	>	64	R
Azithromycin	AZM	=	4	S	=	4	S	=	4	S	≤	2	S	≤	2	S	≤	2	S	≤	2	S
Cefotaxime	FOT	≤	1	S	≤	1	S	≤	1	S	≤	1	S	≤	1	S	≤	1	S	≤	1	S
Cefoxitin	FOX	≤	4	S	≤	4	S	≤	4	S	≤	4	S	≤	4	S	≤	4	S	≤	4	S
Ceftazidime	TAZ	≤	1	S	≤	1	S	≤	1	S	≤	1	S	≤	1	S	≤	1	S	≤	1	S
Ceftriaxone	AXO	≤	1	S	≤	1	S	≤	1	S	≤	1	S	≤	1	S	≤	1	S	≤	1	S
Chloramphenicol	CHL	=	4	S	=	8	S	=	8	S	=	4	S	≤	2	S	≤	2	S	=	4	S
Ciprofloxacin	CIP	=	0.25	S	=	0.12	S	=	0.12	S	=	0.12	S	=	0.12	S	=	0.12	S	=	0.12	S
Colistin	COL	≤	2	I	=	4	R	=	4	R	≤	2	I	≤	2	I	≤	2	I	≤	2	I
Gentamicin	GEN	>	64	R	≤	1	S	≤	1	S	≤	1	S	≤	1	S	≤	1	S	≤	1	S
Imipenem	IPM	≤	1	S	≤	1	S	≤	1	S	≤	1	S	≤	1	S	≤	1	S	≤	1	S
Nalidixic Acid	NAL	>	128	R	>	128	R	>	128	R	=	128	R	=	128	R	=	128	R	>	128	R
Streptomycin	STR	≤	2	S	=	4	S	≤	2	S	≤	2	S	>	128	R	=	128	R	>	128	R
Tetracycline	TET	≤	2	S	≤	2	S	≤	2	S	≤	2	S	≤	2	S	≤	2	S	≤	2	S
Trimethoprim/Sulfamethoxazole	SXT	≤	1	S	≤	1	S	≤	1	S	≤	1	S	≤	1	S	≤	1	S	≤	1	S
Antimicrobial Agents	Abbr.	KUSA70			KUSA71			KUSA73
Amikacin	AK	≤	4	S	≤	4	S	≤	4	S
Ampicillin	AMP	>	64	R	>	64	R	>	64	R
Azithromycin	AZM	≤	2	S	≤	2	S	=	4	S
Cefotaxime	FOT	≤	1	S	≤	1	S	≤	1	S
Cefoxitin	FOX	≤	4	S	≤	4	S	≤	4	S
Ceftazidime	TAZ	≤	1	S	≤	1	S	≤	1	S
Ceftriaxone	AXO	≤	1	S	≤	1	S	≤	1	S
Chloramphenicol	CHL	=	4	S	=	4	S	=	8	S
Ciprofloxacin	CIP	=	0.25	S	=	0.25	S	=	0.25	S
Colistin	COL	≤	2	I	≤	2	I	≤	2	I
Gentamicin	GEN	≤	1	S	≤	1	S	≤	1	S
Imipenem	IPM	≤	1	S	≤	1	S	≤	1	S
Nalidixic Acid	NAL	>	128	R	>	128	R	>	128	R
Streptomycin	STR	>	128	R	>	128	R	>	128	R
Tetracycline	TET	≤	2	S	≤	2	S	≤	2	S
Trimethoprim/Sulfamethoxazole	SXT	≤	1	S	≤	1	S	≤	1	S
