# Supplementary material for: Whole-genome sequencing analysis of Salmonella enterica serotype Enteritidis isolated from poultry sources in Mongolia
Source: Front Vet Sci. 2025 May 20;12:1595674. doi: 10.3389/fvets.2025.1595674 (PMC12129975; doi:10.3389/fvets.2025.1595674)
Supplement: Supplementary file 3 [file Table_3.xlsx]

## Sheet: C) Enterobase Metadata
Supplementary Table S3: Metadata for 61 Chinese S. Enteritidis isolates used in comparative phylogenetic analysis, including source, isolation year.
SAMPLE_ID	Source_Niche	Source_Type	Collection_Year	Country
SAL_AD8716AA_AS	Poultry	Poultry	2023	China
SAL_BA1628AA_AS	Wild Animal	Rabbit/Hare	2010	China
SAL_BA1669AA_AS	Environment	Plant	2013	China
SAL_DB8864AA_AS	Wild_Animal	Rabbit/Hare	2012	China
SAL_DD8658AA_AS	Poultry	Poultry	2023	China
SAL_DD9164AA_AS	Poultry	Poultry	2023	China
SAL_FA6218AA_AS	Environment	Plant	2011	China
SAL_HC4768AA_AS	Human	Human	2012	China
SAL_HC4769AA_AS	Human	Human	2012	China
SAL_HC5043AA_AS	Human	Human	2013	China
SAL_HD3702AA_AS	Human	Human	2022	China
SAL_HD3706AA_AS	Human	Human	2020	China
SAL_HD3711AA_AS	Human	Human	2021	China
SAL_HD8572AA_AS	Poultry	Poultry	2023	China
SAL_HD8656AA_AS	Poultry	Poultry	2023	China
SAL_IA3228AA_AS	Aquatic_Animal	Fish	2013	China
SAL_IA3729AA_AS	Aquatic_Animal	Shellfish	2003	China
SAL_IC3558AA_AS	Poultry	Poultry	2011	China
SAL_IC3724AA_AS	Poultry	Poultry	2010	China
SAL_IC3772AA_AS	Human	Human	2009	China
SAL_IC3804AA_AS	Human	Human	2019	China
SAL_IC3982AA_AS	Human	Human	2016	China
SAL_IC3983AA_AS	Human	Human	2016	China
SAL_IC4023AA_AS	Poultry	Poultry	2012	China
SAL_IC9662AA_AS	Human	Human	2017	China
SAL_IC9668AA_AS	Human	Human	2018	China
SAL_IC9680AA_AS	Human	Human	2018	China
SAL_IC9682AA_AS	Human	Human	2018	China
SAL_IC9683AA_AS	Human	Human	2018	China
SAL_IC9736AA_AS	Human	Human	2017	China
SAL_ID8965AA_AS	Food	Poultry	2021	China
SAL_JA7454AA_AS	Aquatic_Animal	Fish	2011	China
SAL_JC6534AA_AS	Poultry	Poultry	2018	China
SAL_JC6617AA_AS	Poultry	Poultry	2018	China
SAL_KA3644AA_AS	Animal_Feed	Avian	2005	China
SAL_LA5835AA_AS	Human	Human	2019	China
SAL_MC7468AA_AS	Food	Food	2011	China
SAL_OD8812AA_AS	Human	Human	2021	China
SAL_OD8823AA_AS	Human	Human	2022	China
SAL_OD8849AA_AS	Human	Human	2022	China
SAL_OD8862AA_AS	Human	Human	2020	China
SAL_OD8920AA_AS	Human	Human	2022	China
SAL_OD9053AA_AS	Human	Human	2020	China
SAL_OD9183AA_AS	Human	Human	2020	China
SAL_OD9223AA_AS	Human	Human	2021	China
SAL_OD9225AA_AS	Human	Human	2021	China
SAL_TA2772AA_AS	Wild_Animal	Rabbit/Hare	2006	China
SAL_TC8305AA_AS	Human	Human	2021	China
SAL_TC8306AA_AS	Human	Human	2021	China
SAL_TC8313AA_AS	Human	Human	2021	China
SAL_UC5945AA_AS	Wild_Animal	Avian	2020	China
SAL_VC0530AA_AS	Human	Human	2020	China
SAL_WB9585AA_AS	Poultry	Poultry	2018	China
SAL_XC6210AA_AS	Poultry	Poultry	2019	China
SAL_XC6235AA_AS	Poultry	Poultry	2008	China
SAL_XC6248AA_AS	Poultry	Poultry	2018	China
SAL_XC6253AA_AS	Poultry	Poultry	2016	China
SAL_XC6263AA_AS	Poultry	Poultry	2017	China
SAL_YA5618AA_AS	Poultry	Poultry	2010	China
SAL_YC7319AA_AS	Human	Human	2021	China
